# Supplementary material for: Characterization of Bacillus velezensis DY201: Antimicrobial Mechanisms and Intestinal Health Benefits in Broilers
Source: Animals (Basel). 2026 May 30;16(11):1677. doi: 10.3390/ani16111677 (PMC13255843; doi:10.3390/ani16111677)
Supplement: Supplementary file 1 [file animals-16-01677-s001.zip]

Archive with 1 entries (1 files):
- animals-4328631-supplementary.pdf
